# Supplementary material for: The Influence of Vegetation Height Heterogeneity on Forest and Woodland Bird Species Richness across the United States
Source: PLoS One. 2014 Aug 7;9(8):e103236. doi: 10.1371/journal.pone.0103236 (PMC4125162; doi:10.1371/journal.pone.0103236)
Supplement: Table S1 — Ecological provinces involved and the sub-region assignment. (XLSX) [file pone.0103236.s001.xlsx]

## Sheet: North
	Table S1. Ecological provinces involved and the sub-region assignment.
DOMAIN_1	Division	Province	Sub-region
HUMID TEMPERATE DOMAIN	Warm Continental Division	Laurentian Mixed Forest Province	Eastern
HUMID TEMPERATE DOMAIN	Hot Continental Division	Eastern Broadleaf Forest (Oceanic) Province	Eastern
HUMID TEMPERATE DOMAIN	Hot Continental Division	Eastern Broadleaf Forest (Continental) Province	Eastern
HUMID TEMPERATE DOMAIN	Warm Continental Regime Mountains	Adirondack-New England Mixed Forest-Coniferous Forest-Alpine Meadow Province	Eastern
HUMID TEMPERATE DOMAIN	Hot Continental Regime Mountains	Central Appalachian Broadleaf Forest-Coniferous Forest-Meadow Province	Eastern
	Subtropical Division	Southeastern Mixed Forest Province	Eastern
	Subtropical Division	Outer Coastal Plain Mixed Forest Province	Eastern
	Subtropical Division	Lower Mississippi Riverine Forest Province	Eastern
	Hot Continental Regime Mountains	Ozark Broadleaf Forest - Meadow Province	Eastern
	Savanna Division	Everglades Province	Eastern
	Marine Division	Pacific Lowland Mixed Forest Province	Western
	Mediterranean Division	California Coastal Chapparral Forest and Shrub Province	Western
	Mediterranean Division	California Coastal Steppe-Mixed Forest-Redwood Forest Province	Western
	Marine Regime Mountains	Cascade Mixed Forest-Coniferous Forest-Alpine Meadow Province	Western
	Mediterranean Regime Mountains	Sierran Steppe-Mixed Forest-Coniferous Forest-Alpine Meadow Province	Western
	Mediterranean Regime Mountains	California Coastal Range Open Woodland-Shrub-Coniferous Forest-Meadow Province	Western
	Temperate Steppe Regime Mountains	Southern Rocky Mountain Steppe-Open Woodland-Coniferous Forest-Alpine Meadow Province	Western
	Temperate Steppe Regime Mountains	Middle Rocky Mountain Steppe-Coniferous Forest-Alpine Meadow Province	Western
	Temperate Steppe Regime Mountains	Northern Rocky Mountain Forest-Steppe-Coniferous Forest-Alpine Meadow Province	Western
	Temperate Steppe Regime Mountains	Black Hills Coniferous Forest Province	Western
