# Supplementary material for: The Influence of Vegetation Height Heterogeneity on Forest and Woodland Bird Species Richness across the United States
Source: PLoS One. 2014 Aug 7;9(8):e103236. doi: 10.1371/journal.pone.0103236 (PMC4125162; doi:10.1371/journal.pone.0103236)
Supplement: Table S2 — Species list and guild classification. (XLSX) [file pone.0103236.s002.xlsx]

## Sheet: guild_sci_name
English_name	Scientific_Name	USGS habitat guild	Sensitivity to area
Barred Owl	Strix varia	Woodland species	Forest Edge Species
Eastern Screech-Owl	Megascops asio	Woodland species	Forest Edge Species
Yellow-billed Cuckoo	Coccyzus americanus	Woodland species	Forest Edge Species
Black-billed Cuckoo	Coccyzus erythropthalmus	Woodland species	Forest Edge Species
Downy Woodpecker	Picoides pubescens	Woodland species	Forest Edge Species
Chuck-will's-widow	Caprimulgus carolinensis	Woodland species	Forest Edge Species
Whip-poor-will	Antrostomus vociferus	Woodland species	Forest Edge Species
Ruby-throated Hummingbird	Archilochus colubris	Woodland species	Forest Edge Species
Eastern Wood-Pewee	Contopus virens	Woodland species	Forest Edge Species
Yellow-throated Vireo	Vireo flavifrons	Woodland species	Forest Edge Species
Blue-headed Vireo	Vireo solitarius	Woodland species	Forest Edge Species
Prothonotary Warbler	Protonotaria citrea	Woodland species	Forest Edge Species
Magnolia Warbler	Setophaga magnolia	Woodland species	Forest Edge Species
Yellow-throated Warbler	Setophaga dominica	Woodland species	Forest Edge Species
Black-throated Green Warbler	Setophaga virens	Woodland species	Forest Edge Species
Pine Warbler	Setophaga pinus	Woodland species	Forest Edge Species
Hooded Warbler	Setophaga citrina	Woodland species	Forest Edge Species
American Redstart	Setophaga ruticilla	Woodland species	Forest Edge Species
Brown Creeper	Certhia americana	Woodland species	Forest Edge Species
Brown-headed Nuthatch	Sitta pusilla	Woodland species	Forest Edge Species
Black-capped Chickadee	Poecile atricapillus	Woodland species	Forest Edge Species
Carolina Chickadee	Poecile carolinensis	Woodland species	Forest Edge Species
Mourning Dove	Zenaida macroura	NA	Forest Edge Species
Blue Jay	Cyanocitta cristata	NA	Forest Edge Species
European Starling	Sturnus vulgaris	NA	Forest Edge Species
Common Grackle	Quiscalus quiscula	NA	Forest Edge Species
American Robin	Turdus migratorius	NA	Forest Edge Species
American Goldfinch	Spinus tristis	NA	Forest Edge Species
Eastern Towhee	Pipilo erythrophthalmus	NA	Forest Edge Species
Northern Cardinal	Cardinalis cardinalis	NA	Forest Edge Species
Indigo Bunting	Passerina cyanea	NA	Forest Edge Species
White-eyed Vireo	Vireo griseus	NA	Forest Edge Species
Chestnut-sided Warbler	Setophaga pensylvanica	NA	Forest Edge Species
Prairie Warbler	Setophaga discolor	NA	Forest Edge Species
Common Yellowthroat	Geothlypis trichas	NA	Forest Edge Species
Yellow-breasted Chat	Icteria virens	NA	Forest Edge Species
Gray Catbird	Dumetella carolinensis	NA	Forest Edge Species
Carolina Wren	Thryothorus ludovicianus	NA	Forest Edge Species
House Wren	Troglodytes aedon	NA	Forest Edge Species
Northern Bobwhite	Colinus virginianus	NA	Forest Edge Species
Red-tailed Hawk	Buteo jamaicensis	NA	Forest Edge Species
Great Horned Owl	Bubo virginianus	NA	Forest Edge Species
Red-headed Woodpecker	Melanerpes erythrocephalus	NA	Forest Edge Species
Northern Flicker	Colaptes auratus	NA	Forest Edge Species
Common Raven	Corvus corax	NA	Forest Edge Species
Fish Crow	Corvus ossifragus	NA	Forest Edge Species
Brown-headed Cowbird	Molothrus ater	NA	Forest Edge Species
Baltimore Oriole	Icterus galbula	NA	Forest Edge Species
Cedar Waxwing	Bombycilla cedrorum	NA	Forest Edge Species
Dusky Grouse	Dendragapus obscurus	Woodland species	NA
Sooty Grouse	Dendragapus fuliginosus	Woodland species	NA
Ruffed Grouse	Bonasa umbellus	Woodland species	NA
Wild Turkey	Meleagris gallopavo	Woodland species	NA
Band-tailed Pigeon	Patagioenas fasciata	Woodland species	NA
Swallow-tailed Kite	Elanoides forficatus	Woodland species	NA
Sharp-shinned Hawk	Accipiter striatus	Woodland species	NA
Cooper's Hawk	Accipiter cooperii	Woodland species	NA
Northern Goshawk	Accipiter gentilis	Woodland species	NA
Broad-winged Hawk	Buteo platypterus	Woodland species	NA
Merlin	Falco columbarius	Woodland species	NA
Western Screech-Owl	Megascops kennicottii	Woodland species	NA
Northern Pygmy-Owl	Glaucidium gnoma	Woodland species	NA
Red-cockaded Woodpecker	Picoides borealis	Woodland species	NA
Ladder-backed Woodpecker	Picoides scalaris	Woodland species	NA
Nuttall's Woodpecker	Picoides nuttallii	Woodland species	NA
White-headed Woodpecker	Picoides albolarvatus	Woodland species	NA
Black-backed Woodpecker	Picoides arcticus	Woodland species	NA
American Three-toed Woodpecker	Picoides dorsalis	Woodland species	NA
Yellow-bellied Sapsucker	Sphyrapicus varius	Woodland species	NA
Red-naped Sapsucker	Sphyrapicus nuchalis	Woodland species	NA
Red-breasted Sapsucker	Sphyrapicus ruber	Woodland species	NA
Williamson's Sapsucker	Sphyrapicus thyroideus	Woodland species	NA
Acorn Woodpecker	Melanerpes formicivorus	Woodland species	NA
Golden-fronted Woodpecker	Melanerpes aurifrons	Woodland species	NA
Vaux's Swift	Chaetura vauxi	Woodland species	NA
Black-chinned Hummingbird	Archilochus alexandri	Woodland species	NA
Broad-tailed Hummingbird	Selasphorus platycercus	Woodland species	NA
Rufous Hummingbird	Selasphorus rufus	Woodland species	NA
Calliope Hummingbird	Stellula calliope	Woodland species	NA
Brown-crested Flycatcher	Myiarchus tyrannulus	Woodland species	NA
Olive-sided Flycatcher	Contopus cooperi	Woodland species	NA
Western Wood-Pewee	Contopus sordidulus	Woodland species	NA
Yellow-bellied Flycatcher	Empidonax flaviventris	Woodland species	NA
Cordilleran Flycatcher	Empidonax occidentalis	Woodland species	NA
Pacific-slope Flycatcher	Empidonax difficilis	Woodland species	NA
Least Flycatcher	Empidonax minimus	Woodland species	NA
Hammond's Flycatcher	Empidonax hammondii	Woodland species	NA
Dusky Flycatcher	Empidonax oberholseri	Woodland species	NA
Vermilion Flycatcher	Pyrocephalus rubinus	Woodland species	NA
Steller's Jay	Cyanocitta stelleri	Woodland species	NA
Gray Jay	Perisoreus canadensis	Woodland species	NA
Clark's Nutcracker	Nucifraga columbiana	Woodland species	NA
Evening Grosbeak	Coccothraustes vespertinus	Woodland species	NA
Pine Grosbeak	Pinicola enucleator	Woodland species	NA
Purple Finch	Carpodacus purpureus	Woodland species	NA
Cassin's Finch	Carpodacus cassinii	Woodland species	NA
Red Crossbill	Loxia curvirostra	Woodland species	NA
White-winged Crossbill	Loxia leucoptera	Woodland species	NA
Pine Siskin	Spinus pinus	Woodland species	NA
Dark-eyed Junco	Junco hyemalis	Woodland species	NA
Bachman's Sparrow	Peucaea aestivalis	Woodland species	NA
Black-headed Grosbeak	Pheucticus melanocephalus	Woodland species	NA
Western Tanager	Piranga ludoviciana	Woodland species	NA
Hepatic Tanager	Piranga flava	Woodland species	NA
Philadelphia Vireo	Vireo philadelphicus	Woodland species	NA
Warbling Vireo	Vireo gilvus	Woodland species	NA
Cassin's Vireo	Vireo cassinii	Woodland species	NA
Plumbeous Vireo	Vireo plumbeus	Woodland species	NA
Hutton's Vireo	Vireo huttoni	Woodland species	NA
Swainson's Warbler	Limnothlypis swainsonii	Woodland species	NA
Tennessee Warbler	Oreothlypis peregrina	Woodland species	NA
Cape May Warbler	Setophaga tigrina	Woodland species	NA
Yellow-rumped Warbler ( Myrtle/Audubon's)	Setophaga coronata	Woodland species	NA
Bay-breasted Warbler	Setophaga castanea	Woodland species	NA
Blackpoll Warbler	Setophaga striata	Woodland species	NA
Blackburnian Warbler	Setophaga fusca	Woodland species	NA
Grace's Warbler	Setophaga graciae	Woodland species	NA
Townsend's Warbler	Setophaga townsendi	Woodland species	NA
Hermit Warbler	Setophaga occidentalis	Woodland species	NA
Winter Wren	Troglodytes hiemalis	Woodland species	NA
Red-breasted Nuthatch	Sitta canadensis	Woodland species	NA
Pygmy Nuthatch	Sitta pygmaea	Woodland species	NA
Black-crested Titmouse	Baeolophus atricristatus	Woodland species	NA
Oak Titmouse	Baeolophus inornatus	Woodland species	NA
Juniper Titmouse	Baeolophus ridgwayi	Woodland species	NA
Mountain Chickadee	Poecile gambeli	Woodland species	NA
Boreal Chickadee	Poecile hudsonicus	Woodland species	NA
Chestnut-backed Chickadee	Poecile rufescens	Woodland species	NA
Golden-crowned Kinglet	Regulus satrapa	Woodland species	NA
Ruby-crowned Kinglet	Regulus calendula	Woodland species	NA
Townsend's Solitaire	Myadestes townsendi	Woodland species	NA
Gray-cheeked Thrush	Catharus minimus	Woodland species	NA
Swainson's Thrush	Catharus ustulatus	Woodland species	NA
Hermit Thrush	Catharus guttatus	Woodland species	NA
Varied Thrush	Ixoreus naevius	Woodland species	NA
Western Bluebird	Sialia mexicana	Woodland species	NA
Red-shouldered Hawk	Buteo lineatus	Woodland species	Interior Forest Species
Hairy Woodpecker	Picoides villosus	Woodland species	Interior Forest Species
Pileated Woodpecker	Dryocopus pileatus	Woodland species	Interior Forest Species
Red-bellied Woodpecker	Melanerpes carolinus	Woodland species	Interior Forest Species
Great Crested Flycatcher	Myiarchus crinitus	Woodland species	Interior Forest Species
Acadian Flycatcher	Empidonax virescens	Woodland species	Interior Forest Species
Rose-breasted Grosbeak	Pheucticus ludovicianus	Woodland species	Interior Forest Species
Scarlet Tanager	Piranga olivacea	Woodland species	Interior Forest Species
Summer Tanager	Piranga rubra	Woodland species	Interior Forest Species
Red-eyed Vireo	Vireo olivaceus	Woodland species	Interior Forest Species
Black-and-white Warbler	Mniotilta varia	Woodland species	Interior Forest Species
Worm-eating Warbler	Helmitheros vermivorum	Woodland species	Interior Forest Species
Northern Parula	Setophaga americana	Woodland species	Interior Forest Species
Black-throated Blue Warbler	Setophaga caerulescens	Woodland species	Interior Forest Species
Cerulean Warbler	Setophaga cerulea	Woodland species	Interior Forest Species
Ovenbird	Seiurus aurocapilla	Woodland species	Interior Forest Species
Northern Waterthrush	Parkesia noveboracensis	Woodland species	Interior Forest Species
Louisiana Waterthrush	Parkesia motacilla	Woodland species	Interior Forest Species
Kentucky Warbler	Geothlypis formosa	Woodland species	Interior Forest Species
Canada Warbler	Cardellina canadensis	Woodland species	Interior Forest Species
White-breasted Nuthatch	Sitta carolinensis	Woodland species	Interior Forest Species
Tufted Titmouse	Baeolophus bicolor	Woodland species	Interior Forest Species
Blue-gray Gnatcatcher	Polioptila caerulea	Woodland species	Interior Forest Species
Wood Thrush	Hylocichla mustelina	Woodland species	Interior Forest Species
Veery	Catharus fuscescens	Woodland species	Interior Forest Species
American Crow	Corvus brachyrhynchos	NA	Interior Forest Species
