# Supplementary material for: The Influence of Vegetation Height Heterogeneity on Forest and Woodland Bird Species Richness across the United States
Source: PLoS One. 2014 Aug 7;9(8):e103236. doi: 10.1371/journal.pone.0103236 (PMC4125162; doi:10.1371/journal.pone.0103236)
Supplement: Table S4 — Metrics correlation with species richness. (XLSX) [file pone.0103236.s004.xlsx]

## Sheet: correlation_table_3guilds_all_m
	Woodland Guild		Forest Edge Guild		Interior Forest guild
	Correlation	P-value	Correlation	P-value	Correlation	P-value	Metric Set
MIN	0.106823	7.48e-06	0.002832	0.916928	0.101709	0.000172817	A
MAX	0.0441851	0.0645291	0.363906	0	0.0403255	0.137327	A
MEAN	0.201397	0	0.398907	0	0.186805	3.88e-12	A
SD	-0.0229652	0.336844	0.137354	3.72e-07	-0.0532259	0.0497932	A
B.NP	-0.445446	4.28e-86	-0.149158	3.3e-08	-0.0640791	0.0181518	B
B.TE	0.00048627	0.983777	0.132827	8.93e-07	-0.0523834	0.0535275	B
B.ED	0.000520279	0.982643	0.132828	8.93e-07	-0.0523833	0.0535275	B
B.AREA.MN	0.4355	0	-0.0632772	0.0196543	0.0960473	0.000391589	B
B.AREA.SD	0.582431	0	0.0580191	0.0324612	0.135963	4.88e-07	B
B.FRAC.MN	-0.0608993	0.0108071	-0.297138	4.19e-29	-0.129466	1.68e-06	B
B.FRAC.SD	-0.130204	4.56e-08	-0.120404	8.56e-06	-0.0565553	0.0371021	B
C.NP	0.249287	0	0.412537	0	0.0757175	0.00522642	C
C.TE	0.485708	0	0.450667	0	0.136509	4.39e-07	C
C.AREA.MN	0.145882	8.63e-10	-0.261793	9.83e-23	0.0159865	0.555974	C
C.AREA.SD	0.237	0	-0.21472	1.23e-15	0.00869518	0.748775	C
C.FRAC.MN	-0.149764	3.02e-10	0.081543	0.00262716	-0.00440262	0.871186	C
C.FRAC.SD	0.128411	6.97e-08	0.232818	0	0.0298831	0.270957	C
C.CWED	0.365591	0	0.500095	0	0.135162	5.7e-07	C
C.ECON.MN	-0.255845	1.44e-27	0.0799598	0.00318083	-0.0287576	0.289426	C
C.ECON.SD	-0.206208	2.87e-18	0.106182	8.79e-05	-0.0436182	0.107999	C
C.SHDI	0.0300614	0.208644	0.328009	0	0.040039	0.140144	C
Contrast	0.082535	0.000546011	0.319251	0	0.0379009	0.162588	D
Entropy	0.623588	0	0.380717	0	0.138558	2.93e-07	D
ASM	-0.647119	2.49e-208	-0.363456	1.06e-43	-0.142521	1.32e-07	D
Homogeneity	-0.53708	2e-131	-0.403441	2.4e-54	-0.111074	4.07e-05	D
Disimilarity	0.217892	0	0.368215	0	0.0391423	0.149248	D
